# Supplementary material for: Reproductive site selection in a bromeliad breeding treefrog suggests complex evolutionary trade-offs
Source: PLoS One. 2018 Dec 5;13(12):e0207131. doi: 10.1371/journal.pone.0207131 (PMC6281282; doi:10.1371/journal.pone.0207131)
Supplement: S1 Table — MinD = minimum diameter; MaxL = maximum central tank length, NA = data not available. (TXT) [file pone.0207131.s003.txt]

presence	bromeliad	individual	recapture	MinD	treefroghead	MaxL	pH	volume	inclination	litter	dateofsampling	month
0	a01	NA	NA	2.4	NA	15	NA	3	0	2	12.11.2011	nov
0	a02	NA	NA	3	NA	10	NA	5	1	3	12.11.2011	nov
0	a03	NA	NA	2.9	NA	17	NA	0.01	0	1	12.11.2011	nov
0	a04	NA	NA	5	NA	17	NA	1	0	1	12.11.2011	nov
0	a05	NA	NA	2.4	NA	18	NA	0	0	0	12.11.2011	nov
0	a06	NA	NA	2.1	NA	24	NA	0	1	3	12.11.2011	nov
0	a07	NA	NA	2.5	NA	18	NA	5	0	2	12.11.2011	nov
0	a15	NA	NA	3	NA	13	NA	0	1	3	14.11.2011	nov
0	a16	NA	NA	2.1	NA	12	NA	1	1	3	14.11.2011	nov
0	a17	NA	NA	2.5	NA	13	NA	1	0	2	14.11.2011	nov
0	a18	NA	NA	2.3	NA	16	NA	0.01	0	3	14.11.2011	nov
0	a19	NA	NA	2	NA	12	NA	0	2	3	14.11.2011	nov
0	a20	NA	NA	2.4	NA	14	NA	0	0	2	14.11.2011	nov
0	a21	NA	NA	3	NA	14	NA	1	1	1	14.11.2011	nov
0	a36	NA	NA	2.4	NA	22	NA	40	0	0	17.11.2011	nov
0	a37	NA	NA	2	NA	26	NA	20	1	2	17.11.2011	nov
0	a38	NA	NA	4	NA	19	NA	0	0	3	17.11.2011	nov
0	a39	NA	NA	2.7	NA	12	NA	1	0	3	17.11.2011	nov
0	a40	NA	NA	2.8	NA	16	NA	0	0	2	17.11.2011	nov
0	a41	NA	NA	2.2	NA	13	NA	5	0	1	17.11.2011	nov
0	a42	NA	NA	2.1	NA	11	NA	0.01	0	3	17.11.2011	nov
0	a43	NA	NA	3	NA	25	NA	0	1	2	28.11.2011	nov
0	a44	NA	NA	3.9	NA	31	4.55	23	0	3	28.11.2011	nov
0	a45	NA	NA	6.7	NA	57	3.88	48	0	2	28.11.2011	nov
0	a46	NA	NA	6.3	NA	43	4.34	23	0	3	28.11.2011	nov
0	a47	NA	NA	7.5	NA	28	4.5	80	1	1	28.11.2011	nov
0	a49	NA	NA	3	NA	39	NA	0.01	1	1	28.11.2011	nov
0	a50	NA	NA	4.1	NA	14	5.48	15	0	1	30.11.2011	nov
0	a51	NA	NA	5	NA	29	NA	0.01	0	3	30.11.2011	nov
0	a52	NA	NA	3.4	NA	13	5.6	4	1	1	30.11.2011	nov
0	a53	NA	NA	3.2	NA	21	NA	0	1	1	30.11.2011	nov
0	a54	NA	NA	3.6	NA	18	4.72	5	0	3	30.11.2011	nov
0	a55	NA	NA	3.7	NA	8	NA	0	1	3	30.11.2011	nov
0	a56	NA	NA	3.3	NA	14	3.67	1	0	2	30.11.2011	nov
0	a57	NA	NA	5.6	NA	38	NA	0.01	0	2	06.12.2011	dec
0	a58	NA	NA	2	NA	11	NA	0.01	0	2	06.12.2011	dec
0	a59	NA	NA	1.7	NA	7	NA	0.01	0	0	06.12.2011	dec
0	a60	NA	NA	2.8	NA	15	4.2	4	0	1	06.12.2011	dec
0	a61	NA	NA	1.3	NA	20	NA	0.01	0	3	06.12.2011	dec
0	a62	NA	NA	2.2	NA	19	NA	3	0	0	06.12.2011	dec
0	a63	NA	NA	2.8	NA	13	NA	1	0	3	06.12.2011	dec
0	a64	NA	NA	3.5	NA	24	3.66	25	0	2	08.12.2011	dec
0	a65	NA	NA	4.4	NA	18	3.76	20	1	2	08.12.2011	dec
0	a66	NA	NA	4.3	NA	24	3.32	23	0	3	08.12.2011	dec
0	a67	NA	NA	2.2	NA	13	NA	1	0	3	08.12.2011	dec
0	a68	NA	NA	2.2	NA	12	4.26	5	1	3	08.12.2011	dec
0	a69	NA	NA	4.8	NA	10	3.81	13	2	3	08.12.2011	dec
0	a70	NA	NA	2.8	NA	13	3.72	6	1	1	08.12.2011	dec
0	a71	NA	NA	2.7	NA	13	3.86	7	0	2	15.12.2011	dec
0	a72	NA	NA	1.8	NA	7	NA	0	2	3	15.12.2011	dec
0	a73	NA	NA	3.1	NA	17	3.32	10	0	2	15.12.2011	dec
0	a74	NA	NA	2.9	NA	12	NA	0.01	0	0	15.12.2011	dec
0	a75	NA	NA	2	NA	10	NA	0	1	0	15.12.2011	dec
0	a76	NA	NA	2.5	NA	12	NA	0.01	0	0	15.12.2011	dec
0	a77	NA	NA	2.3	NA	16	NA	0	1	3	15.12.2011	dec
0	a78	NA	NA	5	NA	17	5.33	25	0	3	19.12.2011	dec
0	a79	NA	NA	3	NA	17	NA	0.01	0	3	19.12.2011	dec
0	a80	NA	NA	2.2	NA	10	5.27	1	0	0	19.12.2011	dec
0	a81	NA	NA	2.6	NA	14	NA	0.01	0	3	19.12.2011	dec
0	a82	NA	NA	3.2	NA	12	5.34	6	0	1	19.12.2011	dec
0	a83	NA	NA	1.8	NA	13	4.93	6	1	1	19.12.2011	dec
0	a84	NA	NA	2.6	NA	12	NA	0.01	0	0	19.12.2011	dec
0	a85	NA	NA	0.8	NA	11	NA	0	0	0	05.01.2012	jan
0	a86	NA	NA	1.9	NA	9	NA	0	2	0	05.01.2012	jan
0	a87	NA	NA	6.8	NA	15	NA	0	0	3	05.01.2012	jan
0	a88	NA	NA	1.9	NA	10	NA	0	0	3	05.01.2012	jan
0	a89	NA	NA	1.4	NA	10	5.06	NA	1	1	05.01.2012	jan
0	a90	NA	NA	1.7	NA	14	NA	NA	0	1	05.01.2012	jan
0	a91	NA	NA	2.4	NA	9	4.36	NA	1	0	05.01.2012	jan
0	a92	NA	NA	3	NA	18	NA	0	0	3	12.01.2012	jan
0	a93	NA	NA	3.2	NA	12	NA	0.01	0	3	12.01.2012	jan
0	a94	NA	NA	3.1	NA	24	NA	0	0	3	12.01.2012	jan
0	a95	NA	NA	1.7	NA	14	NA	4	0	2	12.01.2012	jan
0	a96	NA	NA	2.4	NA	16	NA	5	0	3	12.01.2012	jan
0	a97	NA	NA	3.1	NA	16	NA	27	1	1	14.01.2012	jan
0	a98	NA	NA	3	NA	16	NA	0	1	3	14.01.2012	jan
0	a99	NA	NA	2.5	NA	11	NA	9	0	1	14.01.2012	jan
0	a100	NA	NA	2.7	NA	14	NA	13	0	2	14.01.2012	jan
0	a101	NA	NA	2.8	NA	11	NA	7	0	2	14.01.2012	jan
0	a102	NA	NA	3.7	NA	15	NA	4	1	2	14.01.2012	jan
0	a103	NA	NA	3.4	NA	15	NA	27	1	0	14.01.2012	jan
0	a104	NA	NA	2	NA	13	NA	0.01	1	1	17.01.2012	jan
0	a105	NA	NA	2.3	NA	13	NA	3	0	0	17.01.2012	jan
0	a106	NA	NA	1.9	NA	13	NA	3	0	2	17.01.2012	jan
0	a107	NA	NA	2.2	NA	10	NA	0	0	3	17.01.2012	jan
0	a108	NA	NA	2.1	NA	8	NA	5	0	2	17.01.2012	jan
0	a109	NA	NA	2.7	NA	15	NA	4	0	1	17.01.2012	jan
0	a110	NA	NA	2.2	NA	9	NA	0.01	0	0	17.01.2012	jan
0	a111	NA	NA	4.5	NA	24	4.7	14	0	3	24.01.2012	jan
0	a112	NA	NA	2.6	NA	11	5.8	3	0	1	24.01.2012	jan
0	a113	NA	NA	2.4	NA	15	4.9	5	0	2	24.01.2012	jan
0	a114	NA	NA	2.6	NA	16	4.6	5	0	1	24.01.2012	jan
0	a115	NA	NA	2.2	NA	12	4.4	4	0	2	24.01.2012	jan
0	a116	NA	NA	1.5	NA	12	5.2	4	1	0	24.01.2012	jan
0	a117	NA	NA	1.8	NA	9	5.6	4	1	1	24.01.2012	jan
0	a118	NA	NA	2.9	NA	8	NA	0.01	1	0	26.01.2012	jan
0	a119	NA	NA	1.5	NA	15	NA	0	1	2	26.01.2012	jan
0	a120	NA	NA	2.5	NA	11	3.4	8	0	3	26.01.2012	jan
0	a121	NA	NA	2.4	NA	11	NA	0	1	1	26.01.2012	jan
0	a122	NA	NA	3.1	NA	13	NA	0	1	3	26.01.2012	jan
0	a123	NA	NA	2	NA	8	3.6	6	1	2	26.01.2012	jan
0	a124	NA	NA	3.1	NA	14	NA	0	0	3	26.01.2012	jan
0	a125	NA	NA	2.4	NA	11	3.5	3	0	0	04.02.2012	feb
0	a126	NA	NA	3.3	NA	12	NA	0	0	1	04.02.2012	feb
0	a127	NA	NA	2	NA	10	3.5	3	1	0	04.02.2012	feb
0	a128	NA	NA	4.5	NA	14	5.2	NA	1	1	04.02.2012	feb
0	a129	NA	NA	1.8	NA	19	3.9	6	1	2	04.02.2012	feb
0	a130	NA	NA	4.9	NA	23	5.2	25	0	2	04.02.2012	feb
0	a131	NA	NA	2.7	NA	12	4	5	0	0	04.02.2012	feb
0	a132	NA	NA	2.3	NA	12	NA	0	1	1	07.02.2012	feb
0	a133	NA	NA	2.2	NA	7	NA	1	0	1	07.02.2012	feb
0	a134	NA	NA	3.6	NA	9	NA	0	2	1	07.02.2012	feb
0	a135	NA	NA	3.1	NA	10	NA	0	0	0	07.02.2012	feb
0	a136	NA	NA	4.7	NA	12	NA	0	0	3	07.02.2012	feb
0	a137	NA	NA	3.2	NA	14	NA	0	0	3	07.02.2012	feb
0	a138	NA	NA	3	NA	10	4.4	2	0	2	07.02.2012	feb
0	a139	NA	NA	3.7	NA	12	4.5	25	0	1	10.02.2012	feb
0	a140	NA	NA	3.1	NA	10	4.1	2	1	1	10.02.2012	feb
0	a141	NA	NA	3.5	NA	12	4.8	14	0	1	10.02.2012	feb
0	a142	NA	NA	3.1	NA	11	NA	0	1	2	10.02.2012	feb
0	a143	NA	NA	2.6	NA	7	4.6	7	0	1	10.02.2012	feb
0	a144	NA	NA	2.6	NA	8	4.5	5	1	0	10.02.2012	feb
0	a145	NA	NA	2.3	NA	7	NA	1	0	0	10.02.2012	feb
0	a146	NA	NA	2.4	NA	9	4	5	1	2	10.02.2012	feb
0	a147	NA	NA	1.5	NA	9	4.1	3	0	3	10.02.2012	feb
0	a148	NA	NA	2.9	NA	15	NA	1	1	0	10.02.2012	feb
0	a149	NA	NA	2.2	NA	10	NA	0	2	0	10.02.2012	feb
0	a150	NA	NA	2.9	NA	17	NA	1	0	1	10.02.2012	feb
0	a151	NA	NA	2.3	NA	12	NA	0	0	3	10.02.2012	feb
0	a152	NA	NA	2	NA	9	4.1	6	1	1	10.02.2012	feb
0	a153	NA	NA	3	NA	18	NA	0	1	3	25.02.2012	feb
0	a154	NA	NA	3.1	NA	15	NA	0	0	3	25.02.2012	feb
0	a155	NA	NA	3.6	NA	20	4.6	2	0	3	25.02.2012	feb
0	a156	NA	NA	3.3	NA	13	4.5	10	0	3	25.02.2012	feb
0	a157	NA	NA	2.4	NA	16	4.4	3	1	3	25.02.2012	feb
0	a158	NA	NA	3.9	NA	11	4.3	7	1	0	25.02.2012	feb
0	a159	NA	NA	4	NA	22	3.8	33	0	2	25.02.2012	feb
0	a160	NA	NA	3.6	NA	22	3.9	29	0	2	25.02.2012	feb
0	a161	NA	NA	3.8	NA	21	3.6	27	0	1	25.02.2012	feb
0	a162	NA	NA	4	NA	22	NA	0	1	3	25.02.2012	feb
0	a163	NA	NA	2.4	NA	9	NA	1	0	0	25.02.2012	feb
0	a164	NA	NA	2.3	NA	9	NA	1	0	0	25.02.2012	feb
0	a165	NA	NA	2.3	NA	12	4	4	0	0	28.02.2012	feb
0	a166	NA	NA	3.3	NA	12	3.6	10	2	0	28.02.2012	feb
0	a167	NA	NA	2.5	NA	29	4.2	23	0	0	28.02.2012	feb
0	a168	NA	NA	2.3	NA	12	3.6	5	0	1	28.02.2012	feb
0	a170	NA	NA	2.4	NA	11	NA	0	2	0	28.02.2012	feb
0	a171	NA	NA	2	NA	9	4.3	5	0	0	28.02.2012	feb
0	a172	NA	NA	2.7	NA	7	NA	0	0	1	12.03.2012	mar
0	a173	NA	NA	1.9	NA	7	5.1	2	1	0	12.03.2012	mar
0	a174	NA	NA	2.8	NA	10	3.9	10	2	2	12.03.2012	mar
0	a175	NA	NA	2.4	NA	8	4.4	4	1	0	12.03.2012	mar
0	a176	NA	NA	3.3	NA	7	4.1	5	0	1	12.03.2012	mar
0	a177	NA	NA	1.8	NA	6	NA	0	2	1	12.03.2012	mar
0	a178	NA	NA	1.8	NA	10	NA	0	2	0	12.03.2012	mar
0	a179	NA	NA	2.8	NA	9	4.5	5	0	3	12.03.2012	mar
0	a180	NA	NA	2.1	NA	18	4.2	27	0	0	12.03.2012	mar
0	a181	NA	NA	1.8	NA	17	4.5	15	1	1	12.03.2012	mar
0	a182	NA	NA	2.6	NA	14	4.4	9	1	1	12.03.2012	mar
0	a183	NA	NA	2.3	NA	10	4.3	3	0	0	12.03.2012	mar
0	a184	NA	NA	2	NA	13	4.3	8	1	0	12.03.2012	mar
0	a185	NA	NA	2.4	NA	11	4.8	3	0	3	12.03.2012	mar
0	a186	NA	NA	2.1	NA	19	NA	10	0	0	15.03.2012	mar
0	a187	NA	NA	3.2	NA	14	NA	15	0	1	15.03.2012	mar
0	a188	NA	NA	2.1	NA	15	NA	15	1	1	15.03.2012	mar
0	a189	NA	NA	1.7	NA	13	NA	1	2	0	15.03.2012	mar
0	a190	NA	NA	2.7	NA	16	NA	16	0	0	15.03.2012	mar
0	a191	NA	NA	1.7	NA	10	NA	1	0	0	15.03.2012	mar
0	a192	NA	NA	2.5	NA	8	NA	9	0	0	15.03.2012	mar
1	p.121.2	c1c4	0	2.5	1.885	23	3.7	24	0	0	30.08.2012	aug
1	p102	a4d3	0	2	1.75	17	4	16	2	1	20.06.2012	jun
1	p103	a2b2	1	2.6	1.8	14	4.3	22	1	0	20.06.2012	jun
1	p104	a4d5	0	3.2	1.9	11	4.5	17	1	1	20.06.2012	jun
1	p105	a3b2	0	2.8	1.8	18	3.8	22	0	0	20.06.2012	jun
1	p106	b4c1	0	2.1	1.905	17	3.8	18	1	0	20.06.2012	jun
1	p107	b4c3	0	2.1	1.82	17	3.7	12	1	1	13.07.2012	jul
1	p108	a1b1	1	2.5	1.82	17	3.6	10	1	1	13.07.2012	jul
1	p109	a1b2	1	2.4	1.7	13	3.5	10	2	0	13.07.2012	jul
1	p11	a1b3	0	2.7	1.675	25	NA	8	0	1	13.07.2012	jul
1	p110	a1a3	1	2	1.76	14	3.8	7	1	0	13.07.2012	jul
1	p111	b4d1	0	2.6	1.735	12	4.3	7	1	0	13.07.2012	jul
1	p112	a2d2	1	2.7	1.79	17	3.7	17	1	2	13.07.2012	jul
1	p114	a2d5	0	2.2	1.8	21	4	23	1	0	13.07.2012	jul
1	p115	a1d4	1	2.1	1.82	20	3.9	13	0	1	13.07.2012	jul
1	p116	a3b2	1	2.5	1.81	16	4.3	19	1	1	01.08.2012	aug
1	p117	a2c5	1	2.1	1.83	27	4.2	21	1	2	01.08.2012	aug
1	p118	b2d1	1	2.3	1.895	24	4.1	14	0	1	30.08.2012	aug
1	p119	a1b2	1	2	1.695	14	3.5	19	0	0	19.08.2012	aug
1	p120	b4d4	0	2.7	1.835	16	4.2	48	1	0	19.08.2012	aug
1	p120.2	c1c3	0	2.1	1.87	26	3.9	55	1	0	30.08.2012	aug
1	p121	a2d2	1	2.9	1.785	12	4.1	30	1	0	19.08.2012	aug
1	p122	b2c5	0	3.7	1.74	16	3.7	20	1	1	30.08.2012	aug
1	p123	b2d2	1	1.9	1.835	20	3.8	26	1	0	30.08.2012	aug
1	p124	c1d1	0	2.3	1.835	16	3.7	16	1	0	30.08.2012	aug
1	p126	b3c2	1	2.3	1.78	19	4.6	16	0	0	12.09.2012	sep
1	p127	c1d3	0	3	1.895	30	3.8	43	1	2	12.09.2012	sep
1	p128	c1d4	0	2.8	1.9	25	4.2	60	1	0	12.09.2012	sep
1	p129	c1d5	0	2.4	1.85	16	3.7	19	0	1	18.09.2012	sep
1	p13	a1b1	0	2.5	1.88	20	NA	15	0	1	12.11.2011	nov
1	p130	a1d2	1	3	1.79	19	4.2	36	0	1	18.09.2012	sep
1	p131	b2d4	1	2.2	1.83	11	4.6	4	1	0	18.09.2012	sep
1	p132	c2d2	0	1.7	1.765	17	3.6	21	1	1	28.09.2012	sep
1	p133	c2d3	0	1.9	1.745	24	4.5	10	1	1	30.09.2012	sep
1	p134	c2d4	0	2.8	1.805	13	4.3	29	0	1	30.09.2012	sep
1	p136	c2d5	0	2	1.81	19	3.6	32	1	2	03.10.2012	oct
1	p137	c3c4	0	2.2	1.71	18	3.7	26	1	0	03.10.2012	oct
1	p138	c3c5	0	1.9	1.755	23	4.6	35	0	0	03.10.2012	oct
1	p14	b2c2	0	3.4	1.87	16	NA	23	1	1	14.11.2011	nov
1	p140	c2d2	1	2.3	1.775	13	4.3	25	1	0	14.10.2012	oct
1	p143	c4d1	0	2.2	1.885	13	4.1	28	1	0	17.10.2012	oct
1	p144	c4c5	0	2.1	1.735	12	4.5	17	0	0	17.10.2012	oct
1	p147	c5d3	0	2	1.73	14	4.2	11	1	1	24.10.2012	oct
1	p15	b2b3	0	2.3	1.975	19	NA	46	0	0	14.11.2011	nov
1	p16	a1c3	0	2.3	1.7	21	NA	28	1	3	17.11.2011	nov
1	p17	a1c1	0	2.2	1.825	22	NA	31	0	0	17.11.2011	nov
1	p18	a1c4	0	2.7	1.95	18	NA	18	0	0	17.11.2011	nov
1	p19	a1b4	1	4	1.755	20	NA	9	0	0	17.11.2011	nov
1	p20	a1c2	0	3.8	1.735	17	NA	11	2	0	17.11.2011	nov
1	p23	b1b2	0	4.2	1.725	9	4.46	31	0	0	30.11.2011	nov
1	p24	b1b3	0	2.7	NA	19	4.8	15	0	0	30.11.2011	nov
1	p25	b1b4	0	4.5	1.865	16	4.43	21	1	0	30.11.2011	nov
1	p26	a1c5	0	3	1.72	25	5.26	31	0	0	30.11.2011	nov
1	p27	a1d1	0	2.1	2.235	29	4.17	31	1	0	30.11.2011	nov
1	p29	a1d2	0	2.3	1.815	17	6.99	18	1	0	06.12.2011	dec
1	p30	a1d3	0	3.5	NA	15	6.91	20	1	0	06.12.2011	dec
1	p31	a1d4	0	3	NA	23	3.68	15	1	0	06.12.2011	dec
1	p34	a2b1	0	4.2	1.665	19	3.62	14	1	0	08.12.2011	dec
1	p35	a2b3	0	1.7	1.835	20	4.5	38	2	0	08.12.2011	dec
1	p36	a2b2	0	3.4	1.835	21	3.4	35	1	0	08.12.2011	dec
1	p37	a2b4	0	1.5	1.815	20	3.15	17	1	1	08.12.2011	dec
1	p40	a2b2	1	4	1.835	15	6.21	8	1	0	15.12.2011	dec
1	p41	a2c1	0	3.2	1.87	19	5.09	17	1	0	15.12.2011	dec
1	p42	a2c2	0	4.5	1.855	17	5.48	15	0	2	15.12.2011	dec
1	p43	a1d4	1	2.9	1.82	16	5.43	5	0	1	15.12.2011	dec
1	p44	a2c5	0	3.3	1.67	14	5	22	1	1	17.12.2011	dec
1	p45	a2d2	0	5	1.715	17	5.22	20	0	0	17.12.2011	dec
1	p46	a2d4	0	3.3	1.94	15	4.66	20	0	2	17.12.2011	dec
1	p48	a2d3	0	3.5	1.82	18	4.97	8	1	1	17.12.2011	dec
1	p51	a2d5	0	2.7	1.8	24	4.4	20	0	1	19.12.2011	dec
1	p52	a3a4	0	2.4	1.81	26	4.54	15	1	1	19.12.2011	dec
1	p57	a3c5	0	3	1.78	14	NA	8	1	2	12.01.2012	jan
1	p58	a3c2	1	3.2	1.84	18	NA	15	1	1	12.01.2012	jan
1	p59	a3d1	0	3.4	1.9	16	NA	38	0	0	12.01.2012	jan
1	p60	a3d2	0	2.3	1.685	9	NA	18	0	0	14.01.2012	jan
1	p61	a3d3	0	3	1.84	12	NA	23	1	1	14.01.2012	jan
1	p62	a3d4	0	2.4	1.76	10	NA	18	0	0	14.01.2012	jan
1	p63	a3d5	0	0.8	1.74	9	NA	8	0	0	14.01.2012	jan
1	p65	a4b1	0	3	1.855	15	NA	9	0	0	14.01.2012	jan
1	p66	a3d1	1	3.2	1.89	19	NA	16	1	1	17.01.2012	jan
1	p67	a2b2	1	3.8	1.83	7	NA	10	1	0	17.01.2012	jan
1	p69	a3d4	1	3.9	1.76	12	4.4	19	1	0	24.01.2012	jan
1	p70	a3d1	1	2.4	1.9	10	4.7	10	0	0	24.01.2012	jan
1	p71	a2d4	1	4.1	1.94	18	4.1	18	0	0	24.01.2012	jan
1	p72	b1c2	0	3	1.795	13	3.7	13	0	0	24.01.2012	jan
1	p73	a3c1	0	2.4	1.805	12	6.1	12	0	0	24.01.2012	jan
1	p74	a3d3	1	3.2	1.84	22	3.4	37	0	1	26.01.2012	jan
1	p75	a4b4	0	3.3	1.785	14	3.7	14	0	0	26.01.2012	jan
1	p77	a3c5	1	2.7	1.78	13	4	20	0	0	26.01.2012	jan
1	p78	a2d4	1	2.6	1.94	17	3.7	12	0	0	26.01.2012	jan
1	p79	a2d4	1	3	1.94	17	3.3	28	0	0	04.02.2012	feb
1	p80	b1c5	0	3.1	1.7	17	3	21	1	0	04.02.2012	feb
1	p81	b1d1	0	1.7	1.8	25	4.1	29	1	0	07.02.2012	feb
1	p82	a1d4	1	4.1	1.82	19	3.8	28	0	1	04.02.2012	feb
1	p85	b1d3	0	3.3	1.93	17	3.5	25	0	0	07.02.2012	feb
1	p86	b1d4	0	2.8	1.77	17	4.4	11	1	1	10.02.2012	feb
1	p87	b1d5	0	2.5	1.78	19	4.4	12	1	0	10.02.2012	feb
1	p89	b2c3	0	3.1	1.76	26	3.9	33	0	0	10.02.2012	feb
1	p90	b2c5	0	2.8	1.765	16	4.2	17	0	0	25.02.2012	feb
1	p92	b2d1	0	2.2	1.895	22	3.8	23	0	0	28.02.2012	feb
1	p93	b2d2	0	1.8	1.845	22	3.9	21	2	0	28.02.2012	feb
1	p94	b2d4	0	2.1	1.855	13	4.3	9	0	1	28.02.2012	feb
1	p95	b3c2	0	2.1	1.78	19	3.8	30	1	0	12.03.2012	mar
1	p96	b2c5	1	1.8	1.765	13	4.5	35	1	0	12.03.2012	mar
1	p99	a3c2	1	2.3	1.835	19	4.4	14	1	0	18.03.2012	mar
