# Supplementary material for: Reproductive site selection in a bromeliad breeding treefrog suggests complex evolutionary trade-offs
Source: PLoS One. 2018 Dec 5;13(12):e0207131. doi: 10.1371/journal.pone.0207131 (PMC6281282; doi:10.1371/journal.pone.0207131)
Supplement: S2 Table — (XLSX) [file pone.0207131.s004.xlsx]

## Sheet: Sheet1
Cross-correlations between explanatory variables. Person's r displayed.
	tank depth	water volume	diameter	inclination	leaf litter	pH
tank depth	1	0.45	0.36	-0.09	0.11	0.15
water volume	0.45	1	0.19	0.05	-0.32	0.57
diameter	0.36	0.19	1	-0.15	0.23	0.09
inclination	-0.09	0.05	-0.15	1	-0.16	0.09
leaf litter	0.11	-0.32	0.23	-0.16	1	-0.21
pH	0.15	0.57	0.09	0.09	-0.21	1
