# Supplementary material for: Reproductive site selection in a bromeliad breeding treefrog suggests complex evolutionary trade-offs
Source: PLoS One. 2018 Dec 5;13(12):e0207131. doi: 10.1371/journal.pone.0207131 (PMC6281282; doi:10.1371/journal.pone.0207131)
Supplement: S3 Table — (XLSX) [file pone.0207131.s005.xlsx]

## Sheet: arapapa aic table.txt
	(Intercept)	s(vol)	fres	fincl	diam	fres * diam	res	vol	vol^2	incl	incl* vol	diam* vol	depth	depth^2	depth* incl	fincl* vol	s(vol* diam)	s(vol* depth)	depth*vol	AICc	delta	Akaike weight		exp(-0.5*delta)
m20	-66.4516	+	NA	+	NA	NA	-1.18869	0	NA	NA	NA	NA	2.34668	NA	NA	NA	NA	NA	-2.52636	128.926	0	0.803955		1
m17	-2.78643	+	NA	+	-0.209553	NA	-1.12885	NA	NA	NA	NA	NA	0.618668	NA	NA	NA	NA	+	NA	131.967	3.0407	0.175772		0.218635
m16	-3.27867	+	NA	+	0.423004	NA	-1.05562	NA	NA	NA	NA	NA	NA	NA	NA	NA	+	NA	NA	138.326	9.39994	0.00731243		0.00909557
m10	-1.70059	NA	NA	+	0.356672	NA	-1.08926	3.72321	-1.44251	NA	NA	-0.983923	NA	NA	NA	NA	NA	NA	NA	138.966	10.0398	0.00531028		0.0066052
m15	-1.18231	NA	NA	NA	NA	NA	-1.29478	3.75113	-1.48025	0.289847	0.735331	NA	NA	NA	NA	NA	NA	NA	NA	141.101	12.1749	0.0018259		0.00227115
m7	-1.9232	NA	NA	+	-0.272676	NA	-1.16063	3.9531	-1.58646	NA	NA	NA	NA	NA	NA	NA	NA	NA	NA	141.207	12.2814	0.00173124		0.0021534
m14	-1.18135	NA	NA	NA	-0.296711	NA	-1.19286	3.87025	-1.5223	0.294515	0.650758	NA	NA	NA	NA	NA	NA	NA	NA	141.913	12.9871	0.00121654		0.0015132
m3	-2.63965	+	+	+	NA	NA	NA	NA	NA	NA	NA	NA	NA	NA	NA	NA	NA	NA	NA	142.622	13.6963	0.000853316		0.0010614
m13	-1.62792	NA	NA	+	-0.22012	NA	-1.23331	3.49886	-1.58197	NA	NA	NA	NA	NA	NA	+	NA	NA	NA	143.535	14.6086	0.000540771		0.000672638
m4	-2.69415	+	+	+	-0.244515	NA	NA	NA	NA	NA	NA	NA	NA	NA	NA	NA	NA	NA	NA	143.739	14.8128	0.000488285		0.000607354
m11	-0.138921	NA	+	NA	NA	NA	NA	3.69476	-1.39006	0.324189	0.711296	NA	NA	NA	NA	NA	NA	NA	NA	144.063	15.1366	0.0004153		0.000516571
m9	-0.924693	NA	+	+	-0.242108	NA	NA	3.88474	-1.51408	NA	NA	NA	NA	NA	NA	NA	NA	NA	NA	144.955	16.0289	0.000265833		0.000330656
m8	-0.185679	NA	+	NA	-0.251086	NA	NA	3.79267	-1.43316	0.323264	0.644643	NA	NA	NA	NA	NA	NA	NA	NA	145.323	16.3967	0.000221179		0.000275113
m5	-1.98285	+	+	NA	-0.416812	NA	NA	NA	NA	NA	NA	NA	NA	NA	NA	NA	NA	NA	NA	148.692	19.7658	4.10348e-05		5.10413e-05
m6	-1.917	+	+	NA	0.269805	+	NA	NA	NA	NA	NA	NA	NA	NA	NA	NA	NA	NA	NA	149.488	20.5625	2.75519e-05		3.42704e-05
m2	-1.78649	+	+	NA	NA	NA	NA	NA	NA	NA	NA	NA	NA	NA	NA	NA	NA	NA	NA	149.829	20.9026	2.32426e-05		2.89104e-05
m1	-20.0174	+	NA	NA	NA	NA	NA	NA	NA	NA	NA	NA	NA	NA	NA	NA	NA	NA	NA	166.082	37.1559	6.86949e-09		8.54462e-09
m12	0.882408	NA	+	NA	0.185191	NA	NA	NA	NA	0.611338	NA	NA	1.98366	-0.872096	0.637059	NA	NA	NA	NA	191.278	62.3517	2.32126e-14		2.8873e-14
	"+" indicates that the term was modelled with a smoother
	0.00 indicates that a smoother is being used for the term
	NA indicates that the term was not included in the model
	"*" indicates an interaction
	f… indicates that term was treated as factor
	^2 indicates a quadratic term
