# Supplementary material for: Reproductive site selection in a bromeliad breeding treefrog suggests complex evolutionary trade-offs
Source: PLoS One. 2018 Dec 5;13(12):e0207131. doi: 10.1371/journal.pone.0207131 (PMC6281282; doi:10.1371/journal.pone.0207131)
Supplement: S4 Table — N values show the number of plants in each category. 0 = no litter/upright plants; 1 = small amount of litter/slightly inclined plants; 2 = large amount of litter but not enough to prevent an individual of the anuran from passing through the central tank/ heavily inclined; 3 = very large amount of litter with no passage free through central tank/ it is not a category to “inclination”. (XLSX) [file pone.0207131.s006.xlsx]

## Sheet: Table S4
						Categories		0		1		2		3		Total
									N		N		N		N
						Not occupied bromeliads	Debris	0.2606	43	0.2424	40	0.2	33	0.2969	49	165
							Inclination	0.6303	104	0.2969	49	0.072	12	-	-	165
						Occupied bromeliads	Debris	0.7222	52	0.2222	16	0.041	3	0.0138	1	72
							Inclination	0.4444	32	0.4861	35	0.0694	5	-	-	72
